# Supplementary material for: Whole-Genome and Expression Analyses of Bamboo Aquaporin Genes Reveal Their Functions Involved in Maintaining Diurnal Water Balance in Bamboo Shoots
Source: Cells. 2018 Nov 2;7(11):195. doi: 10.3390/cells7110195 (PMC6262470; doi:10.3390/cells7110195)
Supplement: Supplementary file 1 [file cells-07-00195-s001.zip]

Archive with 3 entries (2 files):
- supplementary files/Supplementary Materials Table S1, S3, S4, and Figure S1, S2, S3.docx
- supplementary files/Supplementary Table S2.xlsx
- supplementary files/
