# Supplementary material for: Whole-Genome and Expression Analyses of Bamboo Aquaporin Genes Reveal Their Functions Involved in Maintaining Diurnal Water Balance in Bamboo Shoots
Source: Cells. 2018 Nov 2;7(11):195. doi: 10.3390/cells7110195 (PMC6262470; doi:10.3390/cells7110195)
Supplement: Supplementary file 1 [file cells-07-00195-s001.zip › supplementary files/Supplementary Table S2.xlsx]

## Sheet: Surgar Transport Genes
Table S2 Information on surgar transport genes in moso bamboo
Gene family	Accession mumber in GABR	Length of amino acids	Molecular Weight (Daltons)	Protein Sequences
AZT/MSSP	PH02V02Gene20546.t1	627	69538.3	MGRRVHKLMEERGMMAPVGVILGTALVDMYVKNATIREAVKVFEGMPEWHTLISGLAHDGHGGEALVDWRIMLGIQSIPSLIYFVLIIFYLPETPTWLVSQGKVDEAERVLRRLRRTEDVLGEMVGLFEGTYIDHAPCLKEHLIGPNDDIIDDKLVSNEEIFKLYGIQEDFPYDAYSVKEQSTHENAPHLPRRRSCFDPIVSLIGSVHESFPEVMEAVILSLLLQVGNIFSEVEQQSTTVWDEENQKESKEHVLEHNEEDVEIIVYDPLICRSTIIERKDLAPSHGSDMCITRNGIDFMNKSEPISGLHISGEWKLAWKLSEGECSNEQMQGGMERVYLHEGAPSAQKGSKLDVSLGGQFIQDAALMNKSVFPTDQSGNHNIDLHSSKQAFKVTKWTNL…
	PH02V02Gene28122.t1	703	74095.4	MARGAVLVAIAAALGNMLQGWDNATIAGALLYIKREFQLESQPAVEGLLVAMSLIGATIITTFSGPVSDSVGRRPMLIASSLLYLLAGLAMLWSPNVYTAPPEIRGLLNTLPQFTGSGGMFLSYCMIFAMTLAPHPNWRLMLGVLSVPSLLYLAVTVYYLPESPRWLVSKGRMKEAGAVLQMLRGRDDVSAEMALLVEGLGTGGGTTIEEYIVGPAADDDQDGEAKVTLYGPERGMSWVAQPVALGGQGSMLGSAIGLTSRQGSMLDHFKDPLVALLGSLHDMKPPADSITGSTRADSTLFPNLGSMLSVHDRSPVDWDEENVSPSSDNDDKFGGHRSEDGDNHESTTADRALRAPLLDARSLAGGGGMGETASTMGIGGGWQLAWKWTEGVGPDGTRQ…
	PH02V02Gene29500.t1	736	78043.4	MRGAVLVAIAASIGNLLQGWDNATIAGAVLYIKREFHLETQPAIEGLVVAMSLIGATIITTFSGPVSDTVGRRPMLVASSLLYFAGGLIMLWSPNVYILLLARLVDGFGVGLAVTLVPVYISETAPPEIRGLLNTLPQFTGSGGMFLSYCMIFAMTLTPKPNWRLMLGVLFAPSLIYLVLAVLYLPESPRWLVSKGRMKEARAVLEMLRGREDVSGEMALLVEGLGTGDETAIEEYVVGPAEGDGGEQDQRDTVTLYGPEQGLSWVAQPVAGGRGSMLGSALGLATRQGSMYEQMKDPVVALLGSVHERLPESGAGSIRGSTLFPNLGSMLSVAERPDWDEENVPPVDDLDEEEYLSDDSGAKETGGGLQAPLLSRQSTEVEVKNEGASQANMQRYSSI…
	PH02V02Gene29590.t1	734	78413.3	MAGAVLVAIAASIGNLLQGWDNATIAGAVLYIKKEFNLQSEPLIEGLIVAMSLIGATVITTFSGAVADAVGRRPMLIASAVLYFVSGLVMLWAPSVYVLLLARLIDGFGIGLAVTLVPLYISETAPTDIRGLLNTLPQFSGSGGMFLSYCMVFGMSLMPQPDWRIMLGVLSIPSLIYFALTVFYLPESPRWLVSKGRMAEAKRVLQKLRGREDVSGEMALLVEGLGVGKDTHIEEYIIGPDDELADEGLAPDPEKIKLYGPEEGLSWVARPVRGQSALGSALGLISRHGSMVDPVVTLFGSVHEKMPEIMGSMRSTLFPNFGSMFSVAEQQQAKAEWDTESQREGEDYASDHGGDDIEDSLQSPLISRQATSMEGKEIAAPHGSIMGAVGRSSSLMQGG…
	PH02V02Gene38112.t1	741	79136	MAGAVLVAVAASIGNLLQGWDNATIAGAVLYIKKEFNLQSEPLIEGLIVAMSLIGATVITTFSGAVADAVGRRPMLIASAVLYFVSGLVMLWAPSVYVLLLARLIDGFGIGLAVTLVPLYISETAPTDIRGLLNTLPQFSGSVGMFLSYCMVFGMSLMPQPDWRIMLGVLSIPSLIYFALTVFYLPESPRWLVSKGRMAEAKRVLQKLRGREDVSGEMALLVEGLGVGKDTHIEEYIIGPDDELADEGLAPDPEKIKLYGPEEGLSWVARPVRGQSALGSAFGLISRHGSMVSQGKPLVDPVVTLFGSVHEKMPEIMGSMRSTLFPNFGSMFSVAEQQQAKAEWDTESQREGEDYASDHGGDDIEDSLQSPLISRQATSVEGKEIAAPHGSIMGSVGRH…
	PH02V02Gene42003.t1	746	80102.6	MSGAALVAIAASIGNLLQGWDNATIAGAVLYIKKEFKLENEPTVEGLIVAMSLIGATIITTLCGPVSDWIGRRPLLILSSILYFVSSLIMLWSPNVYVLLLARLVDGFGIGLAVTLVPLYISETAPSEIRGLLNTLPQFSGSGGMFLAYCMVFGMSLLPSPDWRIMLGVLSIPSLFFFGLMIFYLPESPRWLVSKGRMAEAKKVLQRLRGREDVSGEMALLVEGLEVGGDTSIEEYIIGPATQPADDHVVDGDKDQITLYGPEEGQSWIARPSKGPSILGSVLSLTSRHGSMVNQSLALMDPIVTLFGSVHENMPHAGGSMRSTLFPNFGSMFSVTDQHPKTEQWDEEILHRDDEEYASDGAGGDYEDNVHSPLLSRETTSMEGKDIAHHGHHGSALSM…
	PH02V02Gene45398.t1	925	100025	MLLGWDFTTVIEANLHMKKEFGLENGPSIEGMVTAVSVLGAIVITIFSGSLLDWLGRRAVLIHSSLLLFSGGLLMLWSPNIYILLLARLIVGSGSGLIFTCVPIYISETSPPDMRGSLGTMPQFMFFVGIVFSYCMIFWVTLMSSPNWRVMIGAIFAPSIVYFALLVFYLPESPRWLVSDGKFSEARVSLQWLRGKDDVSGEIALIADGMNVIPDTAIGGHAIGIARGQSFLGTSTSQISHPSTTFYWHLSDPLVDLLGSIHENMSETGSARNSFFPAFSSFTFVEHEQMNEHREVDDSVQQTREAYSAEEGNNGDGLRASLLFQAANAEVNDTNASFTSEGSSSYLRRHGTSGLAQDFIASLHDHDIEEEEEIHGAALSRQPALRDVENTRRHPFRQP…
ITR/MIT	PH02V02Gene03220.t1	424	45230.4	MALVGAMFGAAGGGWINDAYGRKKSTLLADIMFALGSLVMCAAGGPYILILGRILVGLGVGIASVTAPVYIVEAAPSEIRGGLVSTNVLMITGGQFFSYLINLGFTEVPGTWRWMLGVAAVPAVVQFVLMLFLPESPRWLYWKDEKAKAISVLEKIYDSDRLEEEVELLASSSMHEFQSNSTGSYLDIFKLKELRLAFFAGAGLQAFQQFTGINTVMYYSPTIVQMAGFTSNKLALLLSLIVAAINAAGTIVGIYLIDCCGRRRLVLTSLAGVVLSLVILGVAFILQSTSSFCATAQNGACQGALGWFAVAGLTLYIAFFSPGMGPVPWAVNSEILPRTVRGHVGHCQLGFEPDRGANIPIDRGLVGTGPTFLIIAGIAVLAFIFVGLYVPETKGLSFE…
	PH02V02Gene09664.t1	589	63505.8	MEGGVHEFDGSTFKECFSLSWRNPYVLRLAFSAGIGGLLFGYDTGVISGALLYIRDDFRSVDRNTWLQEMIVSMAVAGAIIGAAIGGWANDRFGRRTSILVADSLFFAGAVVMASSMGPAQLVVGRVFVGLGVGMASMTSPLYISEASPARIRGALVSTNGFLITGGQFLAYLINLAFTKAPGTWRWMLGIAGFPAVVQFVLMFFLPESPRWLYRKGREEEAEAILRKIYSAEEVEREIQELKESVEAEARERGSSEKVGLAMLVRTATVRRGLVAGVGLQVFQQLVGINTVMYYSPTIVQFAGFASNQTALALSLVTSGLNALGSVVSIYFIDRTGRRKLLVISLAGVILSLGVLSAVFHETTSHSPVVGALETRYFDGSLTCPDYRAMLPAAGSGSW…
	PH02V02Gene34616.t1	580	62848.1	MEGGATVADKAEFKECLQLTWNQPYILRLVLSAGIGGLLFGYDTGVISGALLYIRDDFTSVEKNTVLRETIVSMAVAGAIIGAGFGGWMNDKFGRRPSIIIADILFFIGALIMALAPTPAVIIVGRIFVGLGVGMASMTAPLYISEASPARIRGALVSTNGLLITGGQFMAYLINLAFTKVPGTWRWMLGIAGVPALVQFILMLTLPESPRWLYRKDRKEEAAAILRKIYPANEVEQEIDGLRQSIEDEILLEGSIGEQGLFGKLKKALGSKVVRRGLMAGVIAQVAQQFVGINTVMYYSPTIVQLAGFASNNTAMALSLITSGLNAVGSIVSMFFVDRAGRRHLMLISLVGIVVWLGVLGGTFLGAAHHAPPVSDLETRQFANQTCPEFSPHVRWSCM…
	PH02V02Gene50508.t3	505	53827.8	MTIDLSMPGSSGLLDAAGKRDMNFFSNRYVLALTGAAGIGGFLFGYDTGVISGALLYIRDEFPAVKDNYFLQETIVSMALVGAMFGAAGGGWINDAYGRKKSTLLADIMFALGSLVMCAAGGPYILILGRILVGLGVGIASVTAPVYIVEAAPSEIRGGLVSTNVLMITGGQFFSYLINLGFTEVPGTWRWMLGVAAVPAVVQFVLMLFLPESPRWLYWKDEKAKAISVLEKIYDSDRLEEEVELLASSSMHEFQSNSTGSYLYIFKLKELRLAFFAGAGLQAFQQFTGINTVMYYSPTIVQMAGFTSNKLALLLSLIVAAINAAGTIVGIYLIDRCGRRRLVLTSLAGVVLSLVILAVAFILQSTSSLCATAQNGACQGALGWFAVAGLTLYIAAFSP…
STP/HXT	PH02V02Gene21331.t1	458	49823	MDPFLEKFFPSVYYKEQMAQGSSQYCKFDSQLLTAFTSSLYLAALVASFFVASIARSLGRKWSMLGAGVSFLAGAALNGAAQNVAMLIVGRILLGIGVGFAGLSIPIYLSEMAPPRLRGTLNIGFQLMITVGIFSANLINYGAAKIRGGWGWRVSLGLAAVPAGIITVGSLFLPDTPNSLVNRGHHEQARQVLRRIRGTDDIADEYSDLAAASEVSGTVKRPWRDILERRYRPQLIMAVLIPFFLQLTGINVIMFYAPVLFKTIGLGGDASLMSAVITGLVNIVATFVSIATVDRLGRRKLFFQGGAQMLVCQVIIGTLIGMQFGTSGAATIPRTFVASIVVFICVYVAGFAWSWGPLGILVSSEIFPLEIRPAGQSINVAVNMLCTFAVAQAFLPMLC…
	PH02V02Gene21332.t1	521	56133.9	MAVAAAVGAGDAKEYPGKLTLYVFLTCAVAATGGLIVGYDIGISGGVTSMDTFLEKFFPSVYHKEQMAQGSSQYCKFDSQLLTAFTSSLYLAALVASFFVASITRSLGRKWSMFGAGVSFLAGAALNGAAQNVAMLIVGRILLGIGVGFAGLSIPIYLSEMAPPRLRGTLNIGLQLMITVGIFSANLINYGAAKIRGGWGWRVSLGLAAVPAGIITVGSLFLPDTPNSLVNRGHHEQARQVLRRIRGTDDIADEYSDLAAASEVSGTVKRPWRDILERRYRPQFIMAVLIPFFLQLTGINVIMFYAPVLFKTIGLGGDASLMSAVITGLVNIVATFVSIATVDRLGRRKLFFQGGAQMLVCQVIIGTLIGMQFGTSGDATLPRTFAASIVVFICVYVAG…
	PH02V02Gene37422.t1	523	56754.7	MAGGAIVNTAGGKDYPGRLTLFVFLTCVVAATGGLIFGYDIGISGGVTSMNPFLRKFFPEVYRKKQAASGNNQYCKYDNQLLQTFTSSLYLAALVASFFAATVTRVLGRKWSMFGGGLTFLVGAALNGAAENVAMLIVGRILLGIGVGFANQSVPVYLSEMAPARLRGMLNIGFQLMITIGILAAALINYGTNKIKAGWGWRVSLALAAVPAAIITLGALFLPDTPNSLIDRGHPEEARRMLRRIRGTDDIGEEYADLVAASEESKLVQHPWRDILRRKYRAQLSMAIFIPFFQQLTGINVIMFYAPVLFDTLGFKGDASLMSAVITGLVNVFATLISIFTVDKLGRRKLFLQGGAQMIVSQVVVGTLIAIKFGTSGIGEMPKGYAAAVVLFICIYVAG…
	PH02V02Gene41482.t1	525	57115	MAGGAIVNTVGGKDYPGKLTLFVFLTCAVAATGGLIFGYDIGISGGVTSMDPFLKKFFPEVYRKKQAADKNNQYCKYDNQLLQTFTSSLYLAALVASFFAATVTRVLGRKWSMFGGGFTFLVGAALNGAAENVGMLIVGRILLGVGIGFANQSVPVYLSEMAPARLRGMLNIGFQLMITIGILAAELINYGTNKIRAAWGWRVSLALAAVPAGIITLGALFLPDTPNSLIDRGHPEEARSMLRRIRGTDDIGEEYADLVAASEESKLVQHPWRNILKRKYRAQLTMAIFIPFFQQLTGINVINFYAPVLFDTLGFKGDASLMSAVITGLVIVFATFVSVFTVDRLGRRKLFLQGGTQMIVCQIVVGTLLAVKFGTSGIAEISKGYAAVVVLFICVYVAG…
	PH02V02Gene41483.t1	526	57098.9	MAGGAIVNTAGGKDYPGKLTLFVFLTCVVAATGGLIFGYDIGISGGVTSMNPFLQKFFPEVYWKKQAADKNNQYCKYDNQLLQTFTSSLYLAALVASFFAATVTRVLGRKWSMFGGGLTFLVGAALNGAAENIGMLIVGRILLGVGVGFANQSVPVYLSEMAPAGLRGMLNIGFQLMITIGILAAELINYGTNKIKASWGWRVSLALAAVPAAIITLGALFLPDTPNSLIDRGHPEEARSMLRRIRGTDDIGEEYADLVAASEESKLVQHPWRNILERKYRAQLTMAIFIPFFQQLTGINVIMFYAPVLFDTLGFKSDASLMSAVITGLVNVFATLVSVFTVDRLGRRKLFLQGGTQMIVCQIVVGTLLAVKFGTSGIAEISKGYAAVVVLFICVYVAG…
pGlcT	PH02V02Gene04157.t1	535	56001.2	MMRCAVKGGVYVAARGERRSPVIAPSSVRMPDGVGFCCGVRSRAADLAGLEMAGLRGGVAGLFRPRYGRVRATAAVDPEDIPSEKVHAKSSGNVLPYVGVACLGAILFGYHLGVVNGALEYLAKDLGIAENAVLQGWVVSTTLAGATVGSFTGGALADKFGRTRTFILDAIPLAVGAFLSATAQDVRTMIIGRLLAGIGIGISSALVPLYISEISPTEIRGALGSVNQLFICIGILAALVAGLPLAGNPAWWRTMFGISVVPSILLALGMAVSPESPRWLFQQGKLSQAETAIKTLYGKEKVTEVMYDLKAGGQGSSEPDASWFDLFSKRYWKVVSVGAALFLFQQLAGINAVVYYSTSVFRSAGIASDVAASALVGAANVFGTMIASSLMDKQGRKSL…
	PH02V02Gene21115.t1	466	49749.6	MDRDVETPGVKMTDGGAGGGPSWRMSLPHVCVATLTSFLFGYHSAVVNEPLESISTNLGFAGNTLAEGLVVSICLGGAFVGCLFSGSIADGIGRRRAFQLSALPMIIGAVISALTNSLEGMLVGRFLVGTGMGLGPPVASLYITEVSPPSVRGTYGSFVQIATCLGIIVSLLIGTPVKDIDRWWRVCFWVAVAPATLQALGMEFCAESPQWLYKCGRTSEAEMQFEKLLGPLHVKSAMAELSRSERGDDGESVKYSELIYGRHFNVVFIGTTLFALQQLSGINSVFYFSSTVFRSVGVPSNLANICMGIANLSGSIVAMLLMDKLGRKVLLSGSFLGMAFAMGVQAVGANRHYLGSASVYLSVGGVLLFVLSFSLGAGPVPGLLLPEIFPNKIRAKAMA…
	PH02V02Gene37638.t1	550	58188.3	MQPPPPLAGLLVLPGLPSPRPRLGLTSRRARAAVVRAAALRALPRRHELWPPRLAAVESSPPSGPASAPPPERSSNAQSAGSGLDTGGGGSGDGGGGADLGWIRVFPHVLTASMANFLFGYHIGVMNGPIEDIARELGFQGNPFLQGLVVSIFIVGAFFGSLGSAALVDNFGCKRTLQIDSIPLILGALLSAQADSLDEMLLGRFLVGIGIGVNTVLVPLYISEVAPTKYRGSLGTLCQIGTCLGIIAALSLGIPSESDPHWWRTMLYAACVPGVLIVVGMQFAVESPRWLAKVGRLDDARKVIENLWGASEVEKSMEEIKSVVVNDDSQASWSELLVEPHNRVALIGGSLFFLQQFAGINGVLYFSSLTFRDVGITSGILASLYVGITNFGGAIVASN…
	PH02V02Gene39573.t1	535	55875.9	MMRCAVKGGGYVAVRGERRSPAIAPSSVRMPDGGGFCCGVRSRAADLAGVEMASLRGGVTGLFRPRYGRVRATAAADPEDIPSEKVQAKSSGNVLPYVGVACLGAILFGYHLGVVNGALEYLAKDLGIAENAVLQGWVVSTTLAGATVGSFTGGALADKFGRTRTFILDAIPLAVGAFLSATAQDVRTMIIGRLLAGIGIGISSALVPLYISEISPTEIRGALGSVNQLFICIGILAALVAGLPLAGNPAWWRTMFGISVVPSILLALGMAVSPESPRWLFQQGKLSQAETAIKTLYGKEKVTEVMYDLRAGGQGSSEPDASWFDLFSKRYWKVVSVGAALFLFQQLAGINAVVYYSTSVFRSAGIASDVAASALVGAANVFGTMIASSLMDKQGRKSL…
	PH02V02Gene44397.t1	485	52040.2	MRWKLNSSAYKRLPSRDAAMDRDVETPAAKMTDGGAGGGPSWRMSLPHVCVATLTSFLFGYHSGVVNEPLESISTDLGFAGNTLAEGLVVSICLGGAFVGCLFSGSIADGIGRRRAFQLSALPMIIGAAISALTNSLEGMLVGRFLVGTGMGLGPPVASLYITEVSPPSVRGTYGSFVQIATCLGIIVSLLIGTPVKDIDRWWRVCFWVAVAPATLLALGMEFCAESPQWLYKCGRTSEAEMQFEKLLGPLHVKSAMAELSRSERGDDGESVKYSELFYGRHFNVVFIGTTLFALQQLSGINSVFYFSSTVFRSVGVPSSLANICMGIANLSGSIVAMLLMDKLGRKVLLSGSFLGMAFAMGVQAVGANRHYLGSASVYLSVGGVLLFVMSFSLGAGPV…
PLT	PH02V02Gene00302.t1	537	56858.2	MGLPGAELAAANGGGANGSSMPSLPGFLGRKSKYVRMDDVLPQEHEEDGGGVRVRRSQSSRGYVFACSVFASLNSVLLGYDVGVMSGCILFIQKDLHITEVQQEVLVGCLSFISLLGSLAGGRTSDAIGRKWTIGLAAIVFQAGAAVMTFAPSFRVLMIGRLLAGVGIGFGVMIAPVYIAEISPAASRGSFTSFPEIFINLGILLGYISNYAFSGLPDHINWRVMLAVGILPSVSIAFALLVIPESPRWLVMQSRTDEARAVLLKVTDSEDEAKERLAEIEAAAGVTDAEKYDGKTVWQELTRPSPVIRRMLITGLGIQCFQQITGIDALVYYSPTIFRNAGITTESQLLVATVAVGFFKTAFIALAIVLIDRVGRKPLLYVSTVGMTVCLVVLAATLS…
	PH02V02Gene01601.t1	517	55312.2	MSKDAADDIPAAEAPAKRAPLNKYALACAVLASMNSILLGYDVSVMSGAQIFMKQDLKITDTQIEILAGIINIFSLVGSLAAGRTSDWIGRRYTMVLAAAIFFAGALIMGLAPSYPILMLGRFIAGVGVGYALMIAPVYTAEVAPTSARGLLTSFPEVFINTGVLLGYVSNFAFHSLPVHISWRVMFLVGAVPPIFLAFGVLFMPESPRWLVMQGRIGDARRVLQKTSDSPAEAEERLADIKNTVGIPEGISDGDDVVTVAVKSKGSHGEGVWRDLLLHPTPPVRRILIACLGLQFFQQASGIDSVVLYSPRVFEKAGIKSNTNSLGATVAVGASKTLFILVATFLLDRVGRRRLLLTSAGGMVISLVTLASVLHVIDQRPAGEATPLAAVSIATVLTF…
	PH02V02Gene02098.t1	530	57118.8	MAGAEAANGRSKYAVLDRSDEPELDTAGSEGRRRPSASERRSKELFVYACTIFASLNAILLGYDVGVMSGAIIYIQKDLHITEFQEEILIGCLSVVSLLGSLSGGRTSDAIGRKWTMALGAIVFQTGAAIMTFAPSFTVLMIGRLLAGVGIGFGTMVSGVYIAEISPASARGSLTSLPEICINFGILLGYVSNYAFSGLSEHINWRIMLGVGILPSVFIGFALFVIPESPRWLMMEKRVPEARAVLLQISESEAEVEGRLAEIEEAAVIMKSMKSEDKAVWRELLNPSPAVRRMLYAGCGIQMFQQITGIDATVYYSPTIFRDAGIKSDQELLAATVAVGFTKTMFILVAIFLIDKVGRKPLLYVSTIGMTVCLFVLGIALTLQKHALGLIYPSVGIGL…
	PH02V02Gene02800.t1	515	55302.5	MSTDVVPVAVAPAKRPPINKYALTCALLASMNSVLLGYDISVMSGAQIFIKEDLKITDTQIEILAGVINIYSLFGSLAAGLTSDWLGRRYTMVLAAAIFFTGALLMGLAPNYAFLMVGRFVAGIGVGFALMIAPVYTAEVAPTSARGFLTSFPEVFNNSGGLLGYVSNFAFARLPVHLSWRAMFLVGAVPPIFLGIAVLAMPESPRWLVMRGRIEDARRVLQKTSDSPDEAEERLLDIKKVVGIPDDVSDAADVAAIVRANKASHGEGVWKELLINPTRPVRRMLIAGLGLMFIQQATGVDCVVLYSPRVFERAGIKSKTNSLGASMAVGACKTFFIPISMLLLDRVGRRPLLLASGGGMAIFLFTLATSLHMMDRRPEGEATALGAVSIAAMLSFVAS…
	PH02V02Gene09792.t1	530	57140.6	MAGSEAANGRNKYAVLDRSDEPELDTAGSEGRRRPSASERRSKERFVYACAIFASLNAILLGYDVGVMSGAIIYIQKDLHITEFQEEILVGCLSVVSLLGSLSGGRTSDAIGRKWTMALGAIVFQTGAAIMTFAPSFTVLMIGRLLAGVGIGFGAMVSGVYIAEISPASARGSLTSLPEICINFGILLGYVSNYAFSGLSEHINWRIMLGVGILPSVFIGFALFVIPESPRWLMMEKRVPEARAVLLQISESEAEVEERLAEIEEAAGIMKSMKSEDKAVWRELLNPSPAVRRMLYAGCGIQIFQQITGIDATVYYSPTIFRDAGIKAEQELLAATVAVGFTKTMFILVAIFLIDKVGRKPLLYVSTIGMTVCLFVLGIALTFQKHALGLISPSVGIDL…
	PH02V02Gene11160.t1	503	52157.3	MAKKQEEEDLEAALLAGDDGAASRAATAAGSTFVLVCAIVASVTSIIYGYNRGVMSGAQKFVQDDLGISDGQIEVLIGATSIYSLVGSLAAGWACDRAGRRRTIALSAAMFFAGSAITSAANGYAALMAGQLVAGVACGFGLVVAPVYIAEIAPASSRGFLSSIPEIAGNSGILLSYIADFALAGLPKSLSWRLMIGIGAVPPLFLAAAALLAMPETPRWLVLHGHQDDARRVLARTTGDDALTDRRLQEIVSSVNESSKKEGASSSTSVWRDILVRPTPAVRRVLLAILGLQFFQQASGVAALVLYAPRVFNHVGVTSQRAVLGATILLGVAKTVSIVIPLFLADRLGRRPMLLASAGGMAVSLLVLGLSLHASPAAAGTDAAWWATATSVAAAVAFM…
	PH02V02Gene11161.t1	487	51010.6	MPMEQQQQRPDAEAPLLAAGADASKPDDAHPPTPTRNKYSFLCAVLASMTSVLAGYNVAVTSGAQIFMAEDLGVSDTQIEVLSGSISFCSLVGALLAGWTSDRLGRRLTIVLTNAFFLVGPLIMALAGEYVALMAGRSIAGIGVGYALVIAPVYAAEIAPASSRGLLSSLPEIFINSGVMLSYVSNFAFSALPVHLSWRLMFAAGVVPTVFLAAGVLTMPESPRWLAMKGRIDEAKVVLDRTSDTLAEAEQRLLEIEEVVAGGESGSAWKEVATKAGVRRVLAIVLTLQFFQQASGIDSVVLYGPRVLAMAGVTSNTLLLGLNVIFGVAKASSILIAMALADRVGRRPLLLVSTGGMTASLLVLGSIFAAFAGAKDDAAVAAVAVVAVVAFVCTFSVGF…
	PH02V02Gene13356.t1	509	54199.7	MASAALPEALEPKKKSNFKYAFTCSILASMACIILGYDFGVMSGASLYIKEDLNITDVQLEILIGILNVYCIIGSFAAGRTTDWIGRRFTVVVAAAIFFVGAVLMGFAVNYVMLMAGRFVAGIGVGYAVMVAPVYTAEISPASARGFLTSFPDMFINFGILLGYVSNYAFARLPLYLGWRVMLGIGAAPSVLLALMVLGMPESPRWLVMKGRLKDARAVLDKTSDTPEEAAERLADIKAAAGIPKDLDGDVVTLPEKSRGGEKQVWKELVLSPTPAMRRILLAALGVHFFQQASGIDSVVLYSPRVFKSAGITNDDHLLGTTCAVGATKTLIILVATFLIDRVGRRPLLLSGAGGMVVSLIGLGTGLTVVGHHPDTKIPWATGLCIASTLAYVSFFSIG…
	PH02V02Gene17949.t1	509	54252.7	MAFAALPEAVEPKKRGNVKFTFTCAILASMTSILLGYDIGVMSGASLYIKKDLKITDVQVEILMGILSVYSLIGSFAAGRTSDWIGRRFTIVFAAVIFFAGAFLMGFAVNYGMLMFGRFVAGVGVGYALMIAPVYTAEVSPASARGFLTSFPEVFINFGILLGYVSNYAFSRLPLHLGWRVMLGIGAAPSVLLALMVLGMPESPRWLVMKGRLADAKVVLEKTSDSPKEAAERLADIKAAAGIPEDLDGDVVTVPKKGSGEEKRVWKELILSPSPAMRRILLSGLGIHFFQQASGIDGVVLYSPRVFKSAGITDDNRLLGTTCAVGVTKTLFILVATFLLDRIGRRPLLLSSTGGMIISLVGLATGLTVIGNHPDAKIPWAIGMCIASVLAYVAFFSIG…
	PH02V02Gene17950.t1	509	54290.8	MAFAALPEAVEPKKKGNVKFAFTCAILASMTSILLGYDIGVMSGASLYIKKDLKITDVQVEILMGILNVYSLIGSFAAGRTSDWIGRRFTIVFAAVIFFAGAFLMGFAVNYGMLMFGRFVAGVGVGYALMIAPVYTAEVSPASARGFLTSFPEVFINFGILLGYVSNYAFSRLPLHLGWRVMLGIGAAPSVLLALMVLGMPESPRWLVMKGRLADAKVVLDKTSDSPKEAAERLADIKAAAGIPEDLDGDVVTVPKKGSGEEKRVWKELILSPSPAMRRILLSGLGIHFFQQASGIDAVVLYSPRVFKSAGITNENRLLGTTCAVGVTKTLFILVATFLLDRIGRRPLLLSSTGGMIISLVGLATGLTVIGNHPDANIPWAIGMCIASILAYVAFFSIG…
	PH02V02Gene17951.t1	468	49790.5	MAAKPTRRPLNKYAFATAMLSSATPLFLGYDLAMVSSTAVLAEADLKLLACIVVLSSLIGALTAVGAQCLVGDRYTVLLSAAVLCAGALARGLAASLAAFTAGVFINGLGMGQALMIVPAYAAELSPSSLRGVLTSHPDGYVYLGCILGSLFYSTSFLKLPVHLAWRVTIASGTAIPALLSSAVLLMPESPRWLVAKDQLSKARRVLSRTSATLEEAELRLLEIKAELGAPHDGSDDPVTMPATHSPWREECRIWRELLARPTEPLRRAVVSALVAKVFQQASGIGSIFQYVQRAFRDVGVSSDAQMTRALAAFGLVVVMSFSMSLVLVELGWLLVRALAASCCLRRAPSHPPYRRGGSGAGHTGITRRQEQLKWARGLSATMLLSLMALGWIALGPAQ…
	PH02V02Gene32805.t2	487	51264.3	MEHRQGGHMEHRQDGGTPLLPPSSPAKPLRRNMYSFSCAVLASMTSVLMGYNVAVMSGAQIFIQDDLGITDTQIEILSGAINILSLAGALLAGWTSDILGRRLTIALTNGIFLVGPLVMALAGSYTALMVGRSIAGIGVGYALVIAPVYAAEIAPASSRGLLSSLPEIFINSGILLSYVSNFAFSGLAVRLGWRLMFAAGVVPTVFLAAGVLAMPESPRWLAMKGRLIEAKKVLDRTSDTLSEAEQRLLEIKHVLGSDRDGGESSGSMWKEVATKAGVRRVLAIVLALQFFQQATGTESVVLYSPRVLEMAGVTSNNVLLALTILVGVAKVGFIFVAMVLTDRVGRRPLLLISIGGMTVSLVVLGSVLAVSPGDTSNPAAAVACLVAVLAFVGTFSIGM…
	PH02V02Gene35268.t2	479	49844.7	MAPAGAADATTTPLLASSAKPGEPRRNMYAFACATLASMTTILMGYNLALMSGAQLFIREDIGLTDAQIEVLAGSLNAYMLVSILAAGWAADLFGRRGTLVLANAFLMAGALAMSLGGSYAALMAARFVTSIGVGFAIVVSPVYNAEISPASTRGVLSSLLDLFVTFGILLSYVSNYALAGLPVHLGWRVMYAIGVLPPVFLAAGVLAMPESPRWLAMRGRHADARAVLVRTSDTAAEADLRLEEIKRAVEAPQEAGGGCGVWKELLVRPSAMVRRILTCVVGLHFFQQASGIDAIVLYSPLVFKKAGMSSNSAVLGSTVAIGVVKTCFILVATLFSDRVGRRPLLLASTSGVAVSLTALALTLLVGATSPASAAACVASVMAFVAAFSVGLGPLTCTY…
	PH02V02Gene35270.t1	477	49933.5	MAHDGIEATAAPLLASPTANPDERPRRNTFAFACATLASMTTILMGYNLALMSGAELFIREDLGLTDEQVEVLSGSMNVYMIASILAAGWAADILGRRGTVVLANAFLMVGALAMSLGGSYAALMAARFVTSVGVGFSVVVAPVYAVEISPASSRGVISSLPEIFINAGILLSYVSNYGFAGLPLQLGWRIMFAVGVVPPVFLTVGVLAMPESPRWLAMRGRHADARAVLVRTSDTAAEADLRLEEIKQAVGAPADGAGVWRELLVRPSPMVRRIMTSVLALHFFQQASGIDAIVLYSPLVFKKAGMLSNSAILGATVAVGVVKTCFILVATVFSDRVGRRPLLLASSAGIVVTLTSLALTLSVGATTAANSAACVASVLAYVAAFSVGFGPLASAYSA…
	PH02V02Gene37472.t2	520	54977.2	MGEEERRYNNGGDGHGVKEVGHERKEEGSKKNKYAVACSIIGSIISILMGYDTGVMSGAMLFIKEDLKTNDTQVQLLAGILNVCALVGSLTAGRVSDWAGRRRTISLAACIFLAGSLLMGLAPNFATLLAGRCVAGVGVGFALMIAPVYAVEIASAEIRGSLTSLPEICISFGILIGYVANYLLAKLPLVYGWRAMLGFGALPSAALAVGVLAMPESPRWLVMQGRDEQALAVLRRMCDRADEADVRLAEIRSAAGLAEGDAAPAPGSSGKGVWKELFLHPTPPVRRILVAALGVHFFQHLTGIEAVVLYSPRIFKAAGIASRNEVLAATIGVGVTKTAFILTAILLVDRVGRRPLYLSSLAGIIASLACLGLGLTVVERSAPHLAAPWAVALAITTVF…
	PH02V02Gene39162.t1	513	55068.3	MSTDVVPVAVAPAKRPPINKYALTCALLASMNSVLLGYDISVMSGAQIFMKEDLKITDTQIEILAGVINIYSLFGSLAAGLTSDWLGRRYTMVLAAAIFFTGALLMGLAPNYAFLMVGRFVAGIGVGFALMIAPVYTAEVAPTSARGFLTSFPEVFNNSGILLGYVSNFAFARLPVHLSWRAMFLVGAVPPIFLGIAVLAMPESPRWLVMRGRIEDARRVLQKTSDSPDEAEERLLDIKKVVGIPDDASDGADVAAIVRANKASHGEGVWKELLINPTRPVRRMLVAGLGLMFIQQATGVDCVVLYSPRVFERAGIKSKTNSLGASMAVGACKTFFIPISTLLLDRVGRRPLLLASGGGMAIFLFTLATSLLMMDRRPEGEATALGAVSIAAMLSFVAS…
	PH02V02Gene40038.t1	391	41383.1	MGKKQEDLEAALLAGDDEEAARAAADAAGSTFALVCAIVASVTSVIYGYNRGVMSGAQKFVQDNLGISDGQIEVLIGATSIYSLVGSLAAGWACDRAGRRSTIALSAAMFFAGCAVTSAANGYAAALMAGQLVAGVACGFGLVVAPVYIAEIAPAASRGFLSSIPEIAGNSGILLSYIADFALAGLPESLSWRLMIGIGAVPPLFLAAAALLTMPETPRWLILDGHHDDTRHVLARTTGDAALADYRLQEIVSSVHESSKEGAPPSTSVWRDILLWPTPAVRRVLLAILGLQFFQQASGMAALVLYAPRVFNHVAVTSQCAVLGTVGFEHSLNTQRYPVDTTNTREHFGATLEYNGENLYSLVLLSSMKMKYREHRRHNSTCVVLFLFNLT*
	PH02V02Gene43864.t1	527	55604.9	MGLPGAEVGANSGSMPSLPEFLGRTSKYVRMDDVLPQEQEEDGGGVRVRGSGSSSRYVFACSVFASLNHVLLGYDVGVMSGCIIFIQKDLHITEVQQEVLVGCLSFISFIGSLAAGRTSDAIGRKWTIGLAAAVFQVGAAVMTFAPSFAVLMIGRLLAGIGIGFGVMIAPVYISEISPATLRGSFASFPEIFISLGILLGYVSNLVFAGLPDHINWRVMLAAGILPSISIAFVLMVIPESPRWLVMQSRIGEARAVLLKVTESEEEAQERLAEIEETARVTAAGKAVWRELMRPSPVIRRMLVTGLGVQLFQQITGIDALIYYSPTIFRDAGITTESQLLAATVAVGFSKTAFIVIAIVLVDHVGRKPLLYISTIGITVCLAVLAAALSLLAHGALPRG…
	PH02V02Gene48379.t1	527	56409.1	MAGQQKDAPNMTAPSGLPGAVAPRKKTNVRFAFACAILASMTSILLGYDIGVMSGASLFIKEDLKITDVEVEVLLGILNLYSLIGSFAAGRTSDWIGRRLTIIFASVIFFVGAIMMGFSVNYPMLMAGRFVAGIGVGYALMIAPVYTAEVSPAASRGFLTSFPEVFINFGILLGYVSNYAFAHLSLKLGWRLMLGVGAVPSVVLALMVLGMPESPRWLVMKGRLADAKVVLDKTSDTPEEAAMRLAEIKEAAGIPADLDEDVVTVPKRTGGEERVWKELILSPTPAVRRVLLSALGIHFFQQSSGIDSVVLYSPRVFQSAGITGKNKLLGTTCAVGVTKTLFILVATFTIDRFGRRPLLLTSTGGMIVTLIGLGFGLTVIGHHPEGTTIPWAIGVCIAS…
SFP	PH02V02Gene24483.t1	489	52434.4	MREGERMRRRRQWTLVIVNLASVLEKADEVLLPAVYREVGAELGASPTALGSLTLCRALVQAACYPLAAYASAHHDRTRVVAVGAFLWAAATLLVALSGTFLQMAISRGLNGIGLALVVPAISSLVADYTDDYTRGSAFGWLQMTTNLGSILGGSFGVLLAPVTFLGVAGWRLAFHIVALISVVLGVLMWLFAADPRAKSKTAASATEEAKELLRDARGVIGVPTFQIIVAQGIAGSIPWSALNFSAMWLELVGFTHWETSVITGLYLFATALGALFGGLIGDPVSRRFPNTGRIALAQISSAWALPLGAILLLALPNDPSTGVAHAVAFFVMGFATSWNAASTNNPIFAEIVPEKARTTVYALDKCFEAVFASFAPPIVGVLAERMFGYKPVSSDTSV…
	PH02V02Gene48328.t1	487	52135	MREAERMRRRQWTLVLVNLASVLEKADEVLLPAVYREVGAELGASPTALGSLTLCRALVQAACYPLAAYASARNDRARVVAVGAFLWAAATLLVALSGTFLQMAISRGLNGIGLALVVPAISSLVADYTDDHTRGSAFGWLQMTINLGSILGGSFGVLLAPVTFLGVAGWRIAFHVVALISVVLGVLMWFFAADPRAKSKTAASAAEEAKELLRDARGVIGVPTFQIIVLQGIAGSIPWSALNFSVMWLELVGFTHWETSVITGLYLFATALGALFGGLIGDPVSRRFPNAGRIALAQISSASALPLGAILLLALPNDPSTGVAHSVAFFVMGFAISWNASSTNNPIFAEIVPEKARTTVYALDKCFEAVFASFAPPIVGVLAERVFGYNPVSSDTSVE…
SUC/SUT	PH02V02Gene16347.t1	598	63965	MDSGAGGGGVTAIRLPYRHFRDAEMELVNLNGSPRAPSSGESPPKQPGQDHVERRTSARKLVLACMVAAGVQFGWALQLSLLTPYIQTLGIDHAMASFIWLCGPITGFVVQPCVGVWSDKCRSKYGRRRPFILSGCLMICAAVTLIGFSADLGYILGDTTEHCSTYKGSRYRAAIVFILGFWMLDLANNTVQGPARALLADLSGPDQCNSANAIYCSWMAVGNVLGFSSGASGNWHKWFPFLVTRACCEACGNLKAAFLVAVVFLLFCMSVTLYFAEEIPLEPKDAQRLSDSAPLLNGSRDDGCASNEQSNGRLPNGHTDGNNVSANSNAEEFTDANSNSNMDNEVFYDGPGAVLVNILTSMRHLPPGMHSVLLVMALTWLSWFPFFLFDTDWMGREVY…
	PH02V02Gene21189.t1	475	50156.1	MVAGGVQYGWALQLSLLTPYVQTLGIPHALTSVMWLCGPIAGLIVQPCVGLYSDKCTSKLGRRRPFILSGCIVICISVIVIGFSSDIGYALGDTTEDCKVYTGPRYHAAAAFILGFWLLDFSNNTVQGPARALMADLSGNHGPNAANAIFCSWMALGNILGYSSGSTNNWHKWFPFLQTRACCEACANLKAAFLVAVIFLGLSTMVTMIFAKEVPLDPAAAKQSEGEPSGPLAVFKGMKNLPTGMPSVLIVTGLTWLSWFPFILFDTDWMGREIYHGRPDGSPAEVAAFQEGVRQGAFGLLLNSVVLGISSFLIEPMCRKLGARTVWVMSSVIVCIAMAMVSILSAWSLGDFGGSVQDVAATEKGLKASALALFVFLGFPFAVLCSVPFAMTAQLAASK…
	PH02V02Gene25050.t1	527	56157.3	MEEGRSDRKEASRLEWALSLENCGESGGGDNGSGSARKKFMRLLRLFLACMVSGGIQYGWALQLSLLSPYSQTLGISHTFVSLTWVCGPVAGFVVQPVVGYYSDRCTMRIGRRRPFILAGCLIICISVMLIGFSADIGRLLGDTKEHCSTYTGPRWSAAVVYVVGFWFLDFANNTVQGPARAMMADLSAGDHGPNVGQAIFSLWMSIGSILGYLAGANAKWHEWFPSLKTAACCDACANLKGAFFTAVALIVISMTATMLLADEKPLDKDDVDTTSGSGCSAFGDLFKSLKNLPPAMFKVLAVTAITWLSWFPFFQYNTDWMGREIYHGDPQGTASKADSYNTGVRVGAIGLILCSISLGVTSFLIPKLCRKLTSKVVWSISNFLVFIIMTVMAVVGMI…
	PH02V02Gene35123.t1	541	56400.5	MARGDGGGGDEVEPSVGVGGGDGGGGGEVELSVGVGGGDAVAGVGAVETTAPISLGRLILAGMVAGGVQYGWALQLSLLTPYVQTLGLSHALTSLMWLCGPIAGLVVQPCVGLYSDRCTSKLGRRRPFILTGCALICLAVIVIGFSSDIGYALGDTKEDCSVYHGARWHAAIVYVLGFWLLDFSNNTVQGPARALMADLSGRHGPSAANSIFCSWMALGNILGYSSGSTNSWNKWLPFLKTKACCEACANLKGAFLVAVIVLSFCLGVTLIFAKEVLYKGNGLPTKANGQVESESTGPLAVFKGFKNLPAGMPSVLLVTGLTWLSWFPFILYDTDWMGREIYHGDPKGNDAQVEAFNQGVRAGAFGLLLNSIVLGFSSFLIEPMCKRLGPRTVWVSSNF…
	PH02V02Gene35384.t6	596	63746.6	MDSGGVTAIRLPYRHLRDAEMELVNLNGSPRARSSGESPPKQPDGDSADTRTSNSSTRKLVLACMVAAGVQFGWALQLSLLTPYIQTLGIDHAMTSFIWLCGPITGFVVQPCVGVWSDKCRSKYGRRRPFILAGCLMICAAVTLIGFSADLGYILGDTTQHCSTYRGSRYRAAIVFILGFWMLDLANNTVQGPARALLADLSGPDQCNSANAIFCSWMAVGNALGFSSGASGNWHKWFPFLMTRACCEACSNLKAAFLVAVVFLLFCMSVTLYFAEEIPLEPKDAQRLSDSAPLLNGSRDDGCALNEQSNGRLPNGHADGNNVSANSNAEDFTDVNSNSNRDNEVFNDGPGAVLVNILTSMRHLPPGMHSVLLVMALTWLSWFPFFLFDTDWMGREVYH…
	PH02V02Gene37873.t1	449	48525.1	MIAGGVQYGWALQLSLLTPYVQTLGLSHSLTSFMWLCGPIAGLVVQPCVGLYSDRCTSKWGRRRPFILTGCVLVCLAVIVIGFSSDIGYALGDTKEDCSVYRGARWHAAIVYVLGFWLLDFSNNTVQGPARALMADFSGRHGPSAANSIYCSWMALGNILGYSSGSTNSWHKWLPFLRTKACCEACANLKGAFLVAVIFLSFCLVVTLIFAKEVPYKGNGQIESESTGPLAVFKGLKNLPAGMPSVLLVTGLTWLSWFPFILYDTDWMGREIYHGDPKGNDAQVEAFNQGVRAGAFGLLLNSIVLGFSSFLIEPMCKRLGPRIVWVSGNFFVCIAMAATTLISFWSLKDFHGSIQQAITANKDIKAVSLVLFAFLGVPLAILYSVPFAVAAQLAASKGG…
	PH02V02Gene43225.t2	526	56340.7	MPGRPHTGGGTSAAAPPARKVPLRKLLRAASVACGVQFGWALQLSLLTPYVQELGIPHAFASLVWLCGPLSGLLVQPLVGHLSDRIAPAASPLGRRRPFIAAGAASIAAAVLTVGFSADLGRLFGDPVELGSTRLGAIIVYVIGFWLLDVGNNATQGPCRALLADLTENDPRRTRIANAYFSLFMALGNILGYATGAYSGWYRIFPFTVTPSCSISCANLKSAFLLDIIILVVTTYITVSSVQEPQSFGSDEAEHPSNEQEAFLWELFGSFRYFTLPVWMVLIVTAFTWIGWFPFILFDTDWMGREIYRGSPDIPGETQSYHDGVRMGSFGLMLNSVLLGFTSVVLEKLCRKWGAGLVWGVSNIIMALCFVAMLVITYVAKNMDYPPSGVPPTGIVIAS…
	PH02V02Gene43399.t1	501	53694.5	MPRRPHTGGETSALAAPPARKVPLRKLLRAASVACGVQFGWALQLSLLTPYVQELGIPHAFASLVWLCGPLSGLLVQPLVGHLSDRIAPAASPLGRRRPFIAAGAASISAAVLTVGFSSDLGRLFGDPVEPGSTRLGAIIVYLIGFWLLDVGNNATQGPCRAFLADLTENDPRRTRIANAYFSLFMALGNILGYATGAYSGWYRIFPFTVTPSCSIDCANLKSAFLLDIIILVVTTYITVASVQEPQSFGSDEAEHPSNEQEAFLWELFGSFRYFTLPVWMVLIVTALTWIGWFPFILFDTDWMGREIYRGSPDNPWETQSYHDGVRMGSFGLMLNSVLLGFTSVVLEKLCRKWGAGLVWGVSNIVMALCFVAMLVITYVAKNMDYLPSGAPPTGIVIA…
SWEET	PH02V02Gene06382.t1	242	26643.3	MVNPDAVRNVVGVIGNFISFGLFLSPLPTFMKIVKKKDVEEFVPDPYLATFLNCALWVFYGLPFVHPNSILVVTINGTGLAIEIIYLSIYFAYAPKPKRFKMLGVLAVELVFLAAVALGVLLGAHTYEKRSLIVGSLCVFFGTLMYASPLTIMKQVITTKSVEYMPFTLSLVSFLNGICWTTYALIRFDIFITIPNGMGTLLSTAQLIIYFCYYGSTPKRGKSVELPTTVSDSKDGSVRVGA*
	PH02V02Gene06566.t1	229	25105.4	MGSLYDISCFAAGLAGNLFALALFLSPVPTFKRILKAKSTEQFDGLPYLFSLLNCFICLWYGLPWVSDARLLVATVNGTGAVFQLAYISLFIIYADSRKTRLKITGLLVLLVCGFALIVHASLACFDQPVRQQFVGAASMASLISMFASPLAVMGVVIRTECVEFMPFYLSLSTFLMSASFAIYGLLLRDFFIYLPNGLGVILGALQLALYAYYSRKWICNDSSSPLLA*
	PH02V02Gene07891.t1	256	27902.8	MRVACSILLTGEKFRVCYSVTFWRIIRKRSTEDFSGVPYNMTLLNCLLSAWYGLPFVSPNNILVTTINGTGSVIEAIYVVIFLIFAERKVKLRMLGLLGLVTSIFTMVVLVSLLALHGQGRKVFCGLAATIFSICMYASPLSIMRLVIKTKSVEFMPLLLSLSVFLCGTSWFIYGLLGRDPFIVIPNGCGSFLGLMQLILYAIYRNHKGAPAPAGKGDAAAVDEVEDAKKAPAAVEMADAKTNKVADTVDKVASQV*
	PH02V02Gene08650.t1	302	33025.4	MAGGFLSMAHPAITLSGVAGNIISFLVFLAPVTTFLQVYRKKSTGGFSSVPYVVALFSSVLWIFYALIKTNSRPLLTINAFGCGIEAAYILMYLVYAPKKARLRTLAYFLLLDVATFALIVVVTLYLVAKPHQVKFLGSVCLAFSMAVFVAPLSIIFKVAKTKSVEFMPFSLSFFLTLSAVAWFCYGLFTKDPYVMYPNVGGFFFSCIQMGLYFWYRKPKNAVLPTTTYNIALATAAQGEVIELPAHAVAILSVSPIPILGVHKIEVIAAEQPDAMDKEHNAEAKDAEIINKPEVTEIVAAV*
	PH02V02Gene10727.t1	270	28988.6	MEHVARFFFGVSGNVIGLFLFLSPVVTFWRIIRKRSTEDFSGVPYNMTLLNCLLSAWYGLPFVSPNNILVTAINGAGSVIEAIYVVIFLVFAERKSKLRMLGLLGIVTSIFTTVVLVSLLALHGQGRKLFSGLAATIFSICMYASPLSIMRLVIKTKSVEFMPLLLSLSVFLCGTSWFIYGLLGRDPFIAIPNGCGSFLGLTQLILYAIYRNHKGAPAPAGKGDAAAAAAVDEVEDAKKAAAAVEMADAKTNKVADTVVEPAADKVASQV*
	PH02V02Gene15568.t1	254	27420.8	MEDVAKFLFGISGNIIALFLFLSPVPTFWRIIRRKSTEDFSGVPYNMTLLNCLLSAWYGLPFVSPNNILVSTINGAGAAIEMAYVVIFLLFASSKKTRLRALGLASAVAAVFAVVALVSMLALRGQGRKLFCGLAMTVFSICMYASPLSIMRLVIKTKSVEYMPFLVSLAVFLCGTSWFVYGLLGRDLFVTIPNGCGSFLGAVQLILYAIYRNNKGAAGGKQGDDVEMDDVKSSNRVADDGARESTAGKMASQV*
	PH02V02Gene16868.t1	245	27505.3	MVSIREIVGIIGCAVCTLLYAAPILTFKRVIKKGSVEEFSSIPYVLSWFSALIYAWYSFPVVSYGWENLSLCSICIIGVFLETTFIGLYIWFAPREKKKLVMLMVSLILTIFGMTVFFSSFSIHTHRMRKVFVGSIGLVTSISMYSSPMVAVRQVMRTKSVEFMPFYLSLFTFLTGLSWMAYGLLGRDPFLTAPNSVGCLMGILQLIVYFIYSNCKEAPKKLHDVEQANVTKVATSQADTKGQST*
	PH02V02Gene16869.t1	245	27340.1	MVSIREIVGIIGCAVCTLLYAAPILTFKRVIKKGSVEEFSSIPYVSSWFSALIYAWYSFPVVSYGWENLSLCSICIIGVVLETTFIGVYIWFAPREKKKLVMLMVSLILTIFGMTVFVSSFSIHTHRMRKVFVGSIGLATSISMYSSPMVAVRQVMRTKSVEFMPFYLSLFTFLTGLSWMAYGLLGRDPFLTAPNSVGCLMGILQLIVYFIYSNCKEAPKKLHDVEQANVTKVATSQANTKGQST*
	PH02V02Gene19659.t1	284	31173.6	MAGGLFSMAHPWASAFGILGNMISFLVFVAPTPTFLRVYRKKSTEGFSSVPYVVALFSCMLWILYALVKTNSRPLLTINAFGCVVEAAYILLYLLYAPRTARLRTLASFFLLNVAAFSLIVVVTVMLVAEPRRVKVLGSICLAFSMAVFVAPMSVIFVVIKTKSAEFMPFSLSFFLTLSAVAWFFYGLFTKDLYVTLPNVGGFFFGCVQMALYFCYRKPKSGVVLPTTTDTVMVAPVTQAEELELPAGAHAVAVLPVSAIPVMDELQKMEQEIGTPRKGDIKTV*
	PH02V02Gene21768.t1	305	33638	MAGLSLQHPWAFGFGLLGNLISFMTYLAPIATFYRIYKSKSTEGFQSMPYVVALFSAMLWIYYALLKTNEVLLITINAAGCVIETVYIVMFLAYAPRKAKVSTAKIILLLNVGAFGLILLLTLLLCEGQKRVVSLGWVCVAFSVSVFVAPLSIIRRVIRTRSVEYMPFYLSLSLTFSAIVWCLYGLLIKDKYVALPNVLGFIFGVVQMGLYVFYMNATPAAGEGKEGKEEGKLPAEEHVVVNVAKLGVAAATEKNPEVHPSQGGAAMTGESVGRDKGKKKRKQGKAWWWPKEDDGEGWQWPKEAG*
	PH02V02Gene21865.t1	244	27482	MISNTVRVIVGILGNAASMLLYAAPILTFRRVIKKANIEEFSCVPYILALFNCLLYTWYGLPVVSSGWENFPVSTINGLGILLEITFISIYVWFAPREKKKFVLQMVLPLLTFFGLTAFFSSFIFHTHRMRKVFVGSIGLVASISMYSSPMVAAKQVIATKSVEFMPFYLSLFSFLSSALWMIYGLLGRDLFIASPNFIGCPMGKWFESSNHASKDHWKEARGSERLMCSYGFNSIGSFPFLLS*
	PH02V02Gene23227.t1	238	26336.8	MSSLGLSGASSTQDICCYGAGIAGNIFAFVLFVSPLPTFRRIVRNGSTEQFSAMPYIYSLLNCLICMWYGLPFVSYGVVLVATVNTIGAAFQLAYTAIFIAFADSKQRLKVSGLLVGVFCVFGLIMYVSLALFDHKTRQTFVGYLSVASLIFMFASPLSIINLVIRTKSVEYMPFYLSLSMFTMSVSFFVYGVLLRDFFIYIPNGIGAVLGAIQLLLYAYFRKGSREEARRPLLVTHT*
	PH02V02Gene23298.t1	249	27303.4	MDSTLFIIGIIGNIISVLVFISPIKTFWRIVRSGSTEEFEPAPYVFTLLNALLWLYYGATKPDGILVATVNGFGAVMEAIYVVLFLVYAADHATRVKTAKLAAALDIGVFGVVFAATTFAITELDLRIMVVGMICACLNVFMYGSPLTAMKTVITTESVEYMPFFLSFFLFLNGGVWAMYAILDRDIFLGIPNGIGFFLGTIQLIIYAIYKNSMVYQSSKETTDDGWQASASLLNSNGRHGQEDASSHV*
	PH02V02Gene23533.t1	254	27602.4	MISPDAIRTAIGVVGNGTALVLFLSPLPTFYRIWKMGTVEQYSPVPYVATLLNCMMWVLYGLPAVHPHSMLVITINGTGMAIELTYVSLFLLYSAGAARRRVLLLLAAEVAFVAAVAALVLTLAHTHERRSMVVGILCVLFGTGMYAAPLSVMKMVIQTKSVEYMPLFLSLASLVNGICWTAYALIRFDLYITIPNGLGVMFAVAQLILYAIYHKSTQQIIEARKRKADQVAMTEVVVDGKNATTPSGAGNGHY*
	PH02V02Gene26544.t1	308	33692.5	MADPSFFVGIVGNIISILVFTSPIGTFRRIVKNKSTEDFRWLPYVTTLLCTSLWTFYGLLKPGGLLIVTVNGAGAALETIYVALYLVYAPRETKAKMAKLVVAVNVGFLAAVVVVTLVALHGGVRLFAVGLLCAALTIGMYAAPMAAMRTVVKTRSVEYMPFSLSFFLFLNGGVWSVYSVLVKDYFIGIPNAIGFALGTVQLALYLAYRKKKAARKDDGSEDEEEGVAHLMGRVEMAQRRVQLHKGLSLPKPSSAPHHGFRHIAKASSFSTTPVELHSILREHGRFEFESVRVDEEANGDDGYSYSSK*
	PH02V02Gene29030.t3	246	27104	MISPDAARNVVGIIGNVISFGLFLSPVPTLWRICKRKDVEEFSADPYMATLLNCMLWVFYGLPIVHPNSILVVTINGVGLVVEASYLIIFFIYSTNKKRLRMLGFLALEAVFMVAVVLGVLLGAHTHEKRSMIVGILCVIFGSAMYASPLTIMGKVIKTKSVEYMPFFLSLVSFLNGICWTSYALIRFDLYVTIPNGLGTLFGAIQLILYACYYKSTPKKEKNVELPTVVPSNTVGGGNVSVTVER*
	PH02V02Gene29199.t4	267	29574.8	MEDVAKFLFGISGNVIALFLFLSPVPTFWRIIRRKSTEDFSGVPYNMTLLNCLLSAWYGLPFVSPNNILVSTINGAGAAIETAYVVIFLLFASSKKTRLRTLGLASAVAAVFALVALVSTLALRGQGRKLFCGLAMTVFSICMYASPLSVMRLVIKTKSVEYMPFLLSVAVFLCGTSWFIYGLLGRDPFVVLNFEKLSQPDLSISMLLLIPCLARSIATHVKQLYKRKSYCHCRLLSFDMFPVIDGLSRLFSVSCRIVVLGSAIYHY*
	PH02V02Gene31024.t1	246	27540.6	MVTSIREIVGIIGCAVCTLLYAAPIFTFKRVIKKGSVEEFSCIPYILAWFSALIYTWYSLPMVSYGWENLSLCSVCVLGVLFETAFISIYVWFAPRQKKKLVLLMVSLILIIVGMTVFVSSFSIHTHRMRKVFVGSIGLVTSISMYSSPLIAVKQVMKTKSVEFMPFYLSLFTLLTGLNWMAYGLLGRDPFVTAPNSIGCFMGILQLIVYFIYTKCKEAPNKLHDVEQANVMKVAPSQADTKGQSP*
	PH02V02Gene31844.t1	249	27071.1	MDSTLFVVGIIGNIISVLVFVSPIKTFRRIVRSGSTEEFEPAPYVFTLLNALLWLYYGVTKPDGVLVATVNGFGAVMEAIYVVLFLVYAADHATRAKTAKLAAALDIGVFGVVFVATTFPIRELDLRIMAIGMICACLNVFMYGSPLAAVKTVITTKSVEYMPFFLSFFLFLNGGVWAVYAIFDRDIFLGIPNGIGFFLGTIQLIIYAIYKNSKGSQSSKETADDGWQASASLLASNARHGQEDASSHV*
	PH02V02Gene31846.t1	267	29478.8	MAGLSLQHPWAFGFGLLGNVISFMTYLAPLPTFYRIYKNKSTQGFQSVPYVVALFSAMLWIYYALLKSDECLLVTINSAGCVIETIYIVVYLFYAPKKAKLFTAKILLLLNRQVVRTKSVEFMPFSLSLSLTVSAVVWFLYGLLIKDKYVALPNVLGFAFGAIQMGMYAIYRKSTPKAAPKEAAVSDGLNVPEHVVNIAKLGAAAAVELKSSEVYPIESPPRVENGMDPATCEAPHEKHGADDVESKETVEKEEHEEADKGSHVEQV*
	PH02V02Gene31847.t1	299	32697.2	MAGLSVQHPWAFAFGLLGNVISFMTYLAPLPTFYRIYKNKSTQGFQSVPYVVALFSAMLWIYYALLKSDECLLVTINSAGCVIETIYIVVYLFYAPKKAKVSLLASAVEVYTCRYACGRSLTGIHACVTSSLSYAVCCNGCLQRQVVRTKSVEFMPFSLSLSLTVSAVVWFLYGLLIKDKYVALPNVLGFAFGAIQMGMYAIYRKSTPKAAPKEAAVSDGLNVPEHVVNIAKLGAAAAVELKSSEVYPIESPPRVENGMDPATCEAPQEKHGADDVESKEIVEKEEHEEADKGSHVEQV*
	PH02V02Gene32331.t1	229	25193.6	MGSLYDISCFAAGLAGNIFAFALFLSPVPTFKRILKAKSTEQFDGLPYLSSLLNCFICLWYGLPWVSDGRLLVATVNGTGAVFQLAYISLFIIYADSRKTRLKITGLLVLLVCGFALIVQASLACFDQPVRQQFVGAVSMASLISMFASPLAVMGVVIRTECVEFMPFYLSLSTFLMSASFAMYGLLLRDFFIYFPNGLGVILGAMQLALYAYFTRKWRCKDSSAPLLA*
	PH02V02Gene36331.t3	270	29654.7	MAHPWASAFGILGNIISFLVFLAPAPTFLRVYRKKSTEGFSSVPYVVALFSCMLWILYALVKTNSSPLLTINAFGCVVETAYILLYLIYAPRTARLRTLASFFLLNVAAFSLIVVVSFMLVAEPHRVKVLGGFCLAFSTAVFVAPMSVIFVVIKTKSAEFMPFSLSFFLTLSAVAWFFYGLFTKDLYVTLPNVGGFFFGCVQMALYFCYRKPTTTDTVVVAPVTQAEELELPAGAHAMAVLPASAIPVLAELQKMEQEIGTPRKGDIKTV*
	PH02V02Gene36832.t1	246	26980.8	MISPDAARNVVGIIGNVISFGLFLSPVPTFLRICKRKDVEEFSADPYLATLLNCMLWVFYGLPIVHPNSILVVTINGVGLVVEASYLIIFFLYSTNKKRLRMLGFLGLEAAFMVAVVLGVLLGAHTHEKRSMIVGILCVIFGSAMYASPLTIMGKVVKTKSVEYMPFFLSLVSFLNGICWTSYALIRFDLYVTIPNGLGTLFGAIQLILYACYYKSTPKKEKNVELPTVVSSNTVGGGNVSVTVER*
	PH02V02Gene37247.t1	254	27518.3	MVSPDTIRTAIGVVGNGTALVLFLSPVPTFCRIWKKGSVEQYSAVPYVATLLNCMMWVLYGLPVVHPHSMLVITINGTGMAIELAYVSLFLLYSAGAARRRVLLLVAAEVAFVGAVAGLVLNLAHTHERRSMIVGILCVLFGTGMYAAPLSVMKMVIQTKSVEYMPLFLSLASLVNGICWTAYALIRFDLYITIPNGLGVMFAVAQLILYAIYYKSTQQIIEARKRKADQVAMTEVVVDATAKDTNSGAGAGRY*
	PH02V02Gene38869.t1	312	34123.8	MAFLSMEQHTWAFTFGILGNIISLMVFLSPLPTFYRVYRKKSTEGFQSTPYVVTLFSCMLWMYYAFLKSGAELLVTINAVGCVIETAYIAMYLAYAPKGARLLTAKLLLGLNVGLFGLIALVTLLLSKGSLRIHVLGWVCVAVSLSVFAAPLSIIRLVIRTKSVEFMPFSLSFFLVISAVIWFLYGLLKKDVFVAMPNVLGFVFGVAQMALYMAYRNKKPAAVVAQEIKLPEHVKEVAGAKAGAAVEGRISCGADQVHPIDVLPAKAAAHEQVTIDEEATKRTDVNDGAGDGHRMVRPEQVIKPDIAIVVEV*
	PH02V02Gene39385.t3	293	31908	MAGLSLQHPWAFAFGLLGNLISFMTYLAPIPTFYRIYKSKLTEGFQSVPYLVALFSAMLWIYYALLKTNEGLLITINAAGCFIETVYIVIFLAYAPRKARVSTAKILLLLNVGVFGLILLLTLLLSEGEKRVTSLGWVCVGFSVSVFVAPLSIIRRVIRTRSVEYMPFSLSLSLTLSAVVWFLYGLLIKDKYIALPNVIGFTFGVVQMGMYVFYMNATPAAGEGKEGKLPAEEHVVVNVAKLGAAAAAEKSSEVHPVTEMASTVRKSCAAEAAAAEQAQEVAVVDMPRSVEVV*
	PH02V02Gene40023.t1	246	27540.6	MVTSIREIVGIIGCAVCTLLYAAPIFTFKRVIKKGSVEEFSCIPYILAWFSALIYTWYSLPMVSYGWENLSLCSVCVLGVLFETAFISIYVWFAPRQKKKLVLLMVSLILIIVGMTVFVSSFSIHTHRMRKVFVGSIGLVTSISMYSSPLIAVKQVMKTKSVEFMPFYLSLFTLLTGLNWMAYGLLGRDPFVTAPNSIGCFMGILQLIVYFIYTKCKEAPNKLHDVEQANVMKVAPSQADTKGQSP*
	PH02V02Gene41742.t1	311	33782.7	MADPSFFVGIVGNIVSILVFASPIGTFRRIVKNKSTEDFRWLPYVTTLLCTSLWTFYGLLKPGGLLIVTVNGAGAALEAIYVALYLVYAPRETKAKMAKLVLAVNVAVLAAVVVVALVALRGAVRLFAVGLLCAALTIGMYAAPMAAMRTVVKTRSVEYMPFFLSFFLFLNGGVWSVYSVLVKDYFIGIPNAIGFALGTAQLALYLAYRKKKAARKDDGSSEDDEEEGVAHLMGQVEMAQRRVQLHKGLSLPKPSSLPAPHDGFGHIAKAFSTTPVELHSILHQHGRFEFESVRVDEEANDHGYSHSSVIG*
	PH02V02Gene43493.t1	290	31733.1	MAGGFLSMAHPAITLSGVAGNIISFLVFLAPVTTFLQVYRKKSTGGFSSVPYVVALFSSVLWIFYALVKTNSKPLLTINAFGCGIEAAYILMYLVYAPRKAKLRTLAYFLLLDVTAFALVVVVTLYLVAKPNQVKFLGSVCLAFSMAVFVAPLSIIVKVVKTKSVEFMPFSLSFFLTLSAVAWFCYGLFTKDPYVMYPNVGGFFFSCIQMALYFWYRKPKSADGAVLPTTIDNIALVTTELGEVIELPAHTVALLSVSPIPLLGMHKIELLAAEQPDAMDKEHKAEAKDV*
	PH02V02Gene44857.t1	294	32101.4	MAFLSMEQHTWAFTFGILGSIMSLMIFLSPLPTFHRVYRKKSTEGFQSTPYVVALFSCMLWMFYASLKSGAELLLVTINAIGCVIETVYIAMYLAYAPKSARLLTAKLLLGLNVGLFGLVAFVTLLLLKGSLRIHVLGWVCVAVSLSVFAAPLSIIRLVIRTKSVEFMPFSLSFFLVISAVIWFSYGLLKKDVCVAVPNVLGFVFGVAQMALYMAYRSKKPAAAEIKLPEHVMDVAGAAAEGGISCGAEVHPIDVLPAEAAAHEQVTIDEEAMKRTDVDDGVGDDRSMLRPEQC*
	PH02V02Gene46884.t1	234	25880.2	GLSGASSFQDLCCYGAGIAGNIFAFVLFISPLPTFRRIVRNGSTEQFSAMPYIYSLLNCLICMWYGLPFVSYGVVLVATVNTIGAAFQLAYTATFIAFADAKQRLKVSGLLVGVFFVFGLIIYVSLALFDHKARQTFVGYLSVASLIFMFASPLSIITLVIRTKSVEYMPFYLSLSMLLMSVSFFAYGVLLHDFFIYIPNGIGTVLGVIQLLLYAYFRKGSREDARQPLLVTHT*
	PH02V02Gene47429.t1	297	32532.6	MAGLSLQHPWAFAFGLLGNIISFVTYLAPLPTFYRIYKNKSTQGFQSVPYVVALFSAMLWIYYALLKSDECLLITINSAGCVIETIYIVVYLAYGTKEAKLFTAKILLLLNVGVFGLILLLTLLLSEGEKRVVMLGWVCVGFSVSVFVAPLSIIRQVVRTKSVEFMPFSLSLSLTVSAVVWFLYGLLVKDKYVALPNVLGFTFGVIQMALYAVYMNKTPKAASKEAVVSYGAKVPEHVVNIAKLGAAAETVELKSSEVPPVESPPTEEPGANDGKRKETAEKDEQEKADKGSHVEQV*
	PH02V02Gene48173.t1	310	33883.9	MAGLSVQHPWAFAFGLLGNVISFMTYLAPLPTFYRIYKNKSTQGFQSVPYVVALFSAMLWIYYALLKSDECLLVTINTAGCVIETIYIVVYLAYAPKKAKLFTAKILLLLNVGVFGSILLLTLLLAEGEKRVVMLGWVCVGFAVSVFVAPLSIIRQVVRTKSVEFMPFSLSLSLTVSAVVWFLYGLLIKDKYVALPNILGFAFGAIQMGLYAIYRKSTPKAAPKEAAVSDGLNAPEHVVNIAKLGAAAAVELKSSEVYPIESPPRVENGMDPATCEAPHEKHGADDVESKETVEKEEHEEADKGSHVEQV*
	PH02V02Gene48215.t1	230	25491.9	MATTVEHPLVFAVGILGNILSFLVILAPVPTFYRVYKKKSTESFQSVPYVVALLSAMLWLYYALLTMDALLLSINAIGCVIESIYLAIYLVYAPKQAMRQVIRTKSVEFMPFWLSFFLTISAIVWFLYGFLMKDIFVAMPNVLGLLFGLAQMVLYFVYKSPKKNGAVSEIQVMDEKGCQLQQAAGHVAKTIDVDGEVVSSDVGKSVVIDITLPPEETAPPTEMRTAVEVA*
	PH02V02Gene49790.t1	230	25491.9	MATTVEHPLVFAVGILGNILSFLVILAPVPTFYRVYKKKSTESFQSVPYVVALLSAMLWLYYALLTMDALLLSINAIGCVIESIYLAIYLVYAPKQAMRQVIRTKSVEFMPFWLSFFLTISAIVWFLYGFLMKDIFVAMPNVLGLLFGLAQMVLYFVYKSPKKNGAVSEIQVMDEKGCQLQQAAGHVAKTIDVDGEVVSSDVGKSVVIDITLPPEETAPPTEMRTAVEVA*
